# Supplementary material for: Two-Dimensional TeB Structures with Anisotropic Carrier Mobility and Tunable Bandgap
Source: Molecules. 2021 Oct 23;26(21):6404. doi: 10.3390/molecules26216404 (PMC8588529; doi:10.3390/molecules26216404)
Supplement: Supplementary file 1 [file molecules-26-06404-s001.zip]

Archive with 1 entries (1 files):
- molecules-1425664-supplementary.pdf
